# Supplementary material for: Extension of the TraPPE Force Field for Battery Electrolyte Solvents
Source: J Phys Chem B. 2023 Mar 2;127(10):2224–36. doi: 10.1021/acs.jpcb.2c06993 (PMC10026065; doi:10.1021/acs.jpcb.2c06993)
Supplement: Supplementary file 2 — jp2c06993_si_002.zip [file jp2c06993_si_002.zip]

Archive with 29 entries (24 files):
- trappe-electrolyte/
- trappe-electrolyte/forcefield/
- trappe-electrolyte/forcefield/ffbonded_TraPPE_03-2023.itp
- trappe-electrolyte/forcefield/ffnonbonded_TraPPE.itp
- trappe-electrolyte/forcefield/forcefield.itp
- trappe-electrolyte/forcefield/_ffbonded_TraPPE_10-2022.itp
- trappe-electrolyte/itp/
- trappe-electrolyte/itp/DEC_TraPPE.itp
- trappe-electrolyte/itp/DMC_TraPPE.itp
- trappe-electrolyte/itp/DME_default_TraPPE.itp
- trappe-electrolyte/itp/DME_TraPPE.itp
- trappe-electrolyte/itp/EC_TraPPE.itp
- trappe-electrolyte/itp/Li.itp
- trappe-electrolyte/itp/Li_85pc_q.itp
- trappe-electrolyte/itp/PC_TraPPE.itp
- trappe-electrolyte/itp/PF6.itp
- trappe-electrolyte/itp/PF6_85pc_q.itp
- trappe-electrolyte/mdp/
- trappe-electrolyte/mdp/mdp_NPT_data.mdp
- trappe-electrolyte/mdp/mdp_NPT_eq.mdp
- trappe-electrolyte/pdb/
- trappe-electrolyte/pdb/DEC_UA.pdb
- trappe-electrolyte/pdb/DMC_str2_UA.pdb
- trappe-electrolyte/pdb/DMC_UA.pdb
- trappe-electrolyte/pdb/DME_UA.pdb
- trappe-electrolyte/pdb/EC_UA.pdb
- trappe-electrolyte/pdb/Li.pdb
- trappe-electrolyte/pdb/PC_UA.pdb
- trappe-electrolyte/pdb/PF6.pdb
