# Supplementary material for: Extension of the TraPPE Force Field for Battery Electrolyte Solvents
Source: J Phys Chem B. 2023 Mar 2;127(10):2224–36. doi: 10.1021/acs.jpcb.2c06993 (PMC10026065; doi:10.1021/acs.jpcb.2c06993)
Supplement: Supplementary file 2 — jp2c06993_si_002.zip [file jp2c06993_si_002.zip › trappe-electrolyte/forcefield/ffnonbonded_TraPPE.itp]

[ atomtypes ]

;name    at.num  mass       charge      ptype   sigma (nm)  epsilon (kJ/mol)

;C
 C_0332c    6    12.0110    0.000       A       0.3820      0.33258

;CH
 C_1341a    6    13.0190    0.000       A       0.4330      0.08314
 C_1341d    6    13.0190    0.000       A       0.4330      0.08314
 C_1341e    6    13.0190    0.000       A       0.4330      0.08314

;CH2
 C_2241e    6    14.0270    0.000       A       0.3950      0.38247
 C_2241d    6    14.0270    0.000       A       0.3880      0.46810

;CH3
 C_3141a    6    15.0350    0.000       A       0.3750      0.81482
 C_3141e    6    15.0350    0.000       A       0.3750      0.81482


;O
 O_0132a    8    15.9994    0.000       A       0.3050      0.65684
 O_0241a    8    15.9994    0.000       A       0.2800      0.45730
 O_0241c    8    15.9994    0.000       A       0.2800      0.45730
 O_0241d    8    15.9994    0.000       A       0.2200      1.57975


; LI+ (opls_406)
 LIP        3     6.9410    1.00        A       0.2126      0.07648 

; hexafluorophosphate JCSPerkin2 (1999) 2365
 P_0661a   15    30.9738    1.34        A       0.3740      0.83680
 F_0111a    9    18.9984   -0.39        A       0.3118      0.25522
