# Supplementary material for: Extension of the TraPPE Force Field for Battery Electrolyte Solvents
Source: J Phys Chem B. 2023 Mar 2;127(10):2224–36. doi: 10.1021/acs.jpcb.2c06993 (PMC10026065; doi:10.1021/acs.jpcb.2c06993)
Supplement: Supplementary file 2 — jp2c06993_si_002.zip [file jp2c06993_si_002.zip › trappe-electrolyte/forcefield/forcefield.itp]

; TraPPE-electrolyte forcefield
; https://github.com/SB8/trappe-electrolyte
; Compatible with versions which use no 1-4 LJ interaction and 50% 1-4 Coulomb interaction

[ defaults ]
; nbfunc    comb-rule   gen-pairs   fudgeLJ     fudgeQQ
1           2           yes         0.0         0.5

#include "ffnonbonded_TraPPE.itp"
#include "ffbonded_TraPPE.itp"
