# Supplementary material for: Extension of the TraPPE Force Field for Battery Electrolyte Solvents
Source: J Phys Chem B. 2023 Mar 2;127(10):2224–36. doi: 10.1021/acs.jpcb.2c06993 (PMC10026065; doi:10.1021/acs.jpcb.2c06993)
Supplement: Supplementary file 2 — jp2c06993_si_002.zip [file jp2c06993_si_002.zip › trappe-electrolyte/forcefield/_ffbonded_TraPPE_10-2022.itp]

[ bondtypes ]
;i        j        type     b0 (nm)  kb (kJ/mol)
;EC
;CH2-O(-C=O) cyclic carbonate (Masia, J. Phys. Chem. B 2004, 108, 2016-2027) 
 C_2241d  O_0241d    1      0.1430   132942.4
;C=O acrylate, carbonate (TraPPE 2009, Masia 2004 force constant) 
 C_0332c  O_0132a    1      0.1200   407329.1 
;O-C(=O) cyclic carbonate (Masia 2004) 
 C_0332c  O_0241d    1      0.1360   143348.0
;CH2-CH2 cyclic carbonate (Masia 2004)
 C_2241d  C_2241d    1      0.1520   116181.3

;PC
;CH-CH2 cyclic carbonate (B3LYP-D3/6-311++G[2d,2p], 2016) 
 C_1341d  C_2241d    1      0.1531   224262.4

;CH-O(-C=O) cyclic carbonate (B3LYP-D3/6-311++G[2d,2p], 2016) 
 C_1341d  O_0241d    1      0.1446   132942.4 

;CHx-CH(-O,-CH2) propylene or butylene carbonate (B3LYP-D3/6-311++G[2d,2p], 2016) 
 C_1341d  C_2241a    1      0.1511   224262.4
 C_1341d  C_3141a    1      0.1511   224262.4

;DEC
;O-C(=O) (TraPPE 2009)  
 C_0332c  O_0241c    1      0.1344   143348.0
;CHx-O (TraPPE 2004, 2009) 
 C_2241e  O_0241c    1      0.1410   267776.0 
 C_2241e  O_0241a    1      0.1410   267776.0 
;CHx-CHy (TraPPE 2004) 
 C_3141a  C_2241e    1      0.1540   224262.4
;DME
 C_3141e  O_0241a    1      0.1410   267776.0 
;C_3141e  O_0241c    1      0.1410   267776.0
 C_2241c  O_0241c    1      0.1410   267776.0
;C_2241e  O_0241c    1      0.1410   267776.0
;CHx-CHy (TraPPE 2004)
 C_2241c  C_2241c    1      0.1540   224262.4
 C_2241e  C_2241e    1      0.1540   224262.4
;DMC
;CHx-O (TraPPE 2004, 2009)
C_3141e  O_0241c     1      0.1410   267776.0


;PF6
 P_0661a  F_0111a    1      0.1606   310000.0

[ angletypes ]
;i        j        k        type     theta0    k

;EC
;O=C-O (Carbonates, Masia 2004) 
 O_0132a  C_0332c  O_0241d    1      125.000   298.860
;CHx-O-C(=O) (Cyclic carbonates, Masia 2004) 
 C_2241d  O_0241d  C_0332c    1      108.100   448.730
 C_1341d  O_0241d  C_0332c    1      108.100   448.730
;O-C(=O)-O (Cyclic carbonates, Masia 2004) 
 O_0241d  C_0332c  O_0241d    1      110.200   584.670
;CHy-CHx-O (Cyclic carbonates, Masia 2004) 
 C_2241d  C_2241d  O_0241d    1      102.100   498.270
 C_1341d  C_2241d  O_0241d    1      102.100   498.270
 C_2241d  C_1341d  O_0241d    1      102.100   498.270

;DEC
;O=C-O (Carbonates, Masia 2004) 
 O_0132a  C_0332c  O_0241c    1      125.000   298.860
;CHx-C-O (Kamath 2004, TraPPE 2009) 
 C_2241e  C_0332c  O_0241c    1      111.000   293.500
;CHx-CHy-O (TraPPE 2004) 
 C_3141a  C_2241e  O_0241c    1      112.000   418.210
 C_3141a  C_1341d  O_0241d    1      112.000   418.210
 C_3141a  C_1341d  O_0241d    1      112.000   418.210
;O-C(=O)-O (Cyclic carbonates, Masia 2004) 
 O_0241c  C_0332c  O_0241c    1      110.200   584.670
;CHx-O-C(=O) (TraPPE 2006, 2009) 
 C_2241e  O_0241a  C_0332c    1      115.000   519.650
 C_2241e  O_0241c  C_0332c    1      115.000   519.650
 
;DMC
;CHx-O-C(=O) (TraPPE 2006, 2009)
  C_3141e  O_0241a  C_0332a    1     115.000   519.650
  C_3141e  O_0241a  C_0332c    1     115.000   519.650
  C_3141e  O_0241c  C_0332a    1     115.000   519.650
  C_3141e  O_0241c  C_0332c    1     115.000   519.650
;DME
;CHx-O-CHy (TraPPE, 2004) 
 C_3141e  O_0241a  C_2241e    1      112.000   502.190
;CHx-CH-CHy (TraPPE 2004)
 C_2241e  C_2241e  O_0241a    1      112.000   418.210
;PC
;CHx-CH-CHy (TraPPE 2004) 
 C_2241d  C_1341d  C_3141a    1      112.000   519.650

;PF6
 F_0111a  P_0661a  F_0111a    1       90.000  1165.000

[ dihedraltypes ]
;i        j        k        l        type       a0        a1        a2        a3        a4        a5 
;EC
;O=C-O-CHx (TraPPE 2009)
 O_0132a  C_0332c  O_0241d  C_2241d    3       19.113     2.717   -22.834     1.004     0.000     0.000
 O_0132a  C_0332c  O_0241d  C_1341d    3       19.113     2.717   -22.834     1.004     0.000     0.000
;C-O-CH2-CH2 cyclic carbonate (Fit to B3LYP-D3 ethylene-carbonate (EC), constraint method) 
 C_0332c  O_0241d  C_2241d  C_2241d    3        5.228    25.011     3.180   -32.497     5.652    -6.574
 C_0332c  O_0241d  C_1341d  C_1341d    3        5.228    25.011     3.180   -32.497     5.652    -6.574
 C_0332c  O_0241d  C_1341d  C_2241d    3        5.228    25.011     3.180   -32.497     5.652    -6.574
 C_0332c  O_0241d  C_2241d  C_1341d    3        5.228    25.011     3.180   -32.497     5.652    -6.574
;O-C(=O)-O-CHx (Fit to B3LYP-D3 diethyl-carbonate (DEC), 2017)
 O_0241d  C_0332c  O_0241d  C_2241d    3       10.950     3.466   -16.614    -4.072     5.760     0.510
 O_0241d  C_0332c  O_0241d  C_1341d    3       10.950     3.466   -16.614    -4.072     5.760     0.510
 O_0241d  C_0332c  O_0241d  C_2241e    3       10.950     3.466   -16.614    -4.072     5.760     0.510
 O_0241d  C_0332c  O_0241d  C_3141e    3       10.950     3.466   -16.614    -4.072     5.760     0.510
;O-CH2-CH2-O cyclic carbonate (Fit to B3LYP-D3 ethylene-carbonate (EC), constraint method) 
 O_0241d  C_2241d  C_2241d  O_0241d    3        1.674    35.528   -27.168     7.943    -7.653   -10.324 
 O_0241d  C_1341d  C_2241d  O_0241d    3        1.674    35.528   -27.168     7.943    -7.653   -10.324
 
;PC
;C-O-CH-CHx (Fit to B3LYP-D3 propylene-carbonate (PC), constraint method) 
 C_0332c  O_0241d  C_1341d  C_2241a    3       27.166   -10.507    10.026   -17.276    -5.203    -4.206
 C_0332c  O_0241d  C_1341d  C_3141a    3       27.166   -10.507    10.026   -17.276    -5.203    -4.206

;O-CH2-CH-CHx (Fit to B3LYP-D3 propylene-carbonate (PC), constraint method) 
 O_0241d  C_2241d  C_1341d  C_2241a    3      -18.135     8.103    14.778   -27.260    13.931     8.583
 O_0241d  C_2241d  C_1341d  C_3141a    3      -18.135     8.103    14.778   -27.260    13.931     8.583

;DEC
;O=C-O-CHx (TraPPE 2009)
 O_0132a  C_0332c  O_0241c  C_2241e    3       19.113     2.717   -22.834     1.004     0.000     0.000
;C(=O)-O-CH2-CHx (Fit to B3LYP-D3 diethyl-carbonate (DEC), 2017) 
 C_0332c  O_0241c  C_2241e  C_3141a    3        0.623    10.230     0.944   -11.108    -3.496     2.807
;O-C(=O)-O-CHx (Fit to B3LYP-D3 diethyl-carbonate (DEC), 2017) 
 O_0241c  C_0332c  O_0241c  C_2241e    3       10.950     3.466   -16.614    -4.072     5.760     0.510
 
;DMC
;O=C-O-CHx (TraPPE 2009) 
 O_0132a  C_0332c  O_0241c  C_3141e    3       19.113     2.717   -22.834     1.004     0.000     0.000
;O-C(=O)-O-CHx (Fit to B3LYP-D3 diethyl-carbonate (DEC), 2017) 
 O_0241c  C_0332c  O_0241c  C_3141e    3       10.950     3.466   -16.614    -4.072     5.760     0.510

;DME
;CH2e-CH2e-O-CH3e (github.com/sb8, 2017) 
 C_2241e  C_2241e  O_0241a  C_3141e    3        4.424     9.544     8.513   -28.496    -1.994     8.009
;O-CH2e-CH2e-O (github.com/sb8, 2017) 
 O_0241a  C_2241e  C_2241e  O_0241a    3        3.311    18.889     8.127   -33.520     2.177     1.016
