# Supplementary material for: Extension of the TraPPE Force Field for Battery Electrolyte Solvents
Source: J Phys Chem B. 2023 Mar 2;127(10):2224–36. doi: 10.1021/acs.jpcb.2c06993 (PMC10026065; doi:10.1021/acs.jpcb.2c06993)
Supplement: Supplementary file 2 — jp2c06993_si_002.zip [file jp2c06993_si_002.zip › trappe-electrolyte/itp/DME_default_TraPPE.itp]

[ moleculetype ]
; Name   nrexcl
DME       3

[ atoms ]
;  nr   type       resnr  resid  atom  cgnr  charge    mass
    1   C_3141e     1    DME      C1    1    0.25      15.0350
    2   O_0241a     1    DME      O2    1   -0.50      15.9994
    3   C_2241e     1    DME      C3    1    0.25      14.0270
    4   C_2241e     1    DME      C4    1    0.25      14.0270
    5   O_0241a     1    DME      O5    1   -0.50      15.9994
    6   C_3141e     1    DME      C6    1    0.25      15.0350

;
;        
;   C1     C3       O5
;     \  /    \   /   \
;      O2      C4       C6
;

[ bonds ]
;  ai   aj  funct
    1    2    1
    2    3    1
    3    4    1
    4    5    1
    5    6    1


[ pairs ]
    1    4    1
    2    5    1
    3    6    1


[ angles ]
;  ai   aj   ak  funct
    1    2    3    1
    2    3    4    1
    3    4    5    1
    4    5    6    1


[ dihedrals ]
;  ai   aj   ak   al  func
    1    2    3    4    3
    2    3    4    5    3
    3    4    5    6    3
