# Supplementary material for: Extension of the TraPPE Force Field for Battery Electrolyte Solvents
Source: J Phys Chem B. 2023 Mar 2;127(10):2224–36. doi: 10.1021/acs.jpcb.2c06993 (PMC10026065; doi:10.1021/acs.jpcb.2c06993)
Supplement: Supplementary file 2 — jp2c06993_si_002.zip [file jp2c06993_si_002.zip › trappe-electrolyte/itp/Li.itp]

[ moleculetype ]
; Name nrexcl 
  Li   3

[ atoms ] 
; nr type resnr resid atom cgnr charge  mass 
   1 LIP  1     LIP   LI   1    1.0000  6.9410 
