# Supplementary material for: Extension of the TraPPE Force Field for Battery Electrolyte Solvents
Source: J Phys Chem B. 2023 Mar 2;127(10):2224–36. doi: 10.1021/acs.jpcb.2c06993 (PMC10026065; doi:10.1021/acs.jpcb.2c06993)
Supplement: Supplementary file 2 — jp2c06993_si_002.zip [file jp2c06993_si_002.zip › trappe-electrolyte/mdp/mdp_NPT_data.mdp]

integrator              = md
dt                      = 0.002
nsteps                  = 6000000
nstlog                  = 1000
nstcalcenergy           = 100
nstenergy               = 1000
nstxout-compressed      = 2000
compressed-x-precision  = 1000
cutoff-scheme           = Verlet
rlist                   = 1.4
coulombtype             = PME
rcoulomb                = 1.4
vdwtype                 = Cut-off
rvdw                    = 1.4
DispCorr                = EnerPres
tcoupl                  = v-rescale
tc-grps                 = System
tau-t                   = 0.1
ref-t                   = 298
Pcoupl                  = Parrinello-Rahman
Pcoupltype              = isotropic
tau-p                   = 1.0
compressibility         = 5e-5
ref-p                   = 1.0
gen-vel                 = no
constraints             = all-bonds
constraint-algorithm    = Lincs
lincs-order             = 4
lincs-iter              = 1
