# Supplementary material for: Extension of the TraPPE Force Field for Battery Electrolyte Solvents
Source: J Phys Chem B. 2023 Mar 2;127(10):2224–36. doi: 10.1021/acs.jpcb.2c06993 (PMC10026065; doi:10.1021/acs.jpcb.2c06993)
Supplement: Supplementary file 2 — jp2c06993_si_002.zip [file jp2c06993_si_002.zip › trappe-electrolyte/pdb/DEC_UA.pdb]

REMARK  FOR INFORMATIONS, PLEASE CONTACT:                                             
REMARK  ZOETE VINCENT                                                                 
REMARK  VINCENT.ZOETE_AT_ISB-SIB.CH                                                   
REMARK  SWISS INSTITUTE OF BIOINFORMATICS                                             
REMARK  MOLECULAR MODELING GROUP                                                      
REMARK  QUARTIER SORGE - BATIMENT GENOPODE                                            
REMARK  CH-1015 LAUSANNE                                                              
REMARK  SWITZERLAND                                                                   
REMARK  T: +41 21 692 4082                                                            
REMARK ****************************************************************               
REMARK   DATE:     1/22/21     10: 9:37      CREATED BY USER: vzoete                  
ATOM      1  O1  DEC     1       0.000   0.000   0.000  1.00  0.00      O 
ATOM      2  C2  DEC     1       0.036  -1.225  -0.000  1.00  0.00      C 
ATOM      3  O3  DEC     1      -1.108  -1.949   0.000  1.00  0.00      O 
ATOM      4  O4  DEC     1       1.222  -1.879   0.000  1.00  0.00      O
ATOM      5  C5  DEC     1      -2.357  -1.373  -0.000  1.00  0.00      C
ATOM      6  C6  DEC     1       2.435  -1.230  -0.000  1.00  0.00      C 
ATOM      7  C7  DEC     1      -3.413  -2.457   0.000  1.00  0.00      C 
ATOM      8  C8  DEC     1       3.554  -2.250  -0.000  1.00  0.00      C 
TER       9      DEC      1
END
