# Supplementary material for: Extension of the TraPPE Force Field for Battery Electrolyte Solvents
Source: J Phys Chem B. 2023 Mar 2;127(10):2224–36. doi: 10.1021/acs.jpcb.2c06993 (PMC10026065; doi:10.1021/acs.jpcb.2c06993)
Supplement: Supplementary file 2 — jp2c06993_si_002.zip [file jp2c06993_si_002.zip › trappe-electrolyte/pdb/DMC_UA.pdb]

COMPND    UNNAMED
AUTHOR    GENERATED BY OPEN BABEL 2.3.90
ATOM      1  O1  DMC     1       0.000   0.000   0.000  1.00  0.00           O  
ATOM      2  C2  DMC     1      -0.037  -1.225  -0.000  1.00  0.00           C  
ATOM      3  O3  DMC     1      -1.223  -1.879   0.000  1.00  0.00           O  
ATOM      4  O4  DMC     1       1.108  -1.949  -0.000  1.00  0.00           O  
ATOM      5  C5  DMC     1      -2.435  -1.229   0.000  1.00  0.00           C  
ATOM      6  C6  DMC     1       2.357  -1.373  -0.000  1.00  0.00           C  
CONECT    1    2                                                      
CONECT    2    1    3    4                                            
CONECT    3    2    5                                                 
CONECT    4    2    6                                                 
CONECT    5    3                                                      
CONECT    6    4                                                      
MASTER        0    0    0    0    0    0    0    0    6    0    6    0
END
