# Supplementary material for: Extension of the TraPPE Force Field for Battery Electrolyte Solvents
Source: J Phys Chem B. 2023 Mar 2;127(10):2224–36. doi: 10.1021/acs.jpcb.2c06993 (PMC10026065; doi:10.1021/acs.jpcb.2c06993)
Supplement: Supplementary file 2 — jp2c06993_si_002.zip [file jp2c06993_si_002.zip › trappe-electrolyte/pdb/DME_UA.pdb]

COMPND    UNNAMED
AUTHOR    GENERATED BY OPEN BABEL 2.3.90
HETATM    1  C1  DME     1       0.000   0.000   0.000  1.00  0.00           C  
HETATM    2  O2  DME     1       1.089   0.871   0.000  1.00  0.00           O  
HETATM    3  C3  DME     1       2.205   0.035   0.000  1.00  0.00           C  
HETATM    4  C4  DME     1       3.465   0.875  -0.000  1.00  0.00           C  
HETATM    5  O5  DME     1       4.581   0.040  -0.000  1.00  0.00           O  
HETATM    6  C6  DME     1       5.670   0.910   0.000  1.00  0.00           C  
CONECT    1    2                                                      
CONECT    2    1    3                                                 
CONECT    3    2    4                                                 
CONECT    4    3    5                                                 
CONECT    5    4    6                                                 
CONECT    6    5                                                      
MASTER        0    0    0    0    0    0    0    0    6    0    6    0
END
