# Supplementary material for: Extension of the TraPPE Force Field for Battery Electrolyte Solvents
Source: J Phys Chem B. 2023 Mar 2;127(10):2224–36. doi: 10.1021/acs.jpcb.2c06993 (PMC10026065; doi:10.1021/acs.jpcb.2c06993)
Supplement: Supplementary file 2 — jp2c06993_si_002.zip [file jp2c06993_si_002.zip › trappe-electrolyte/pdb/EC_UA.pdb]

COMPND    UNNAMED
AUTHOR    GENERATED BY OPEN BABEL 2.3.90
ATOM      1  O1  _EC     1      -0.000   0.000   1.214  1.00  0.00           O  
ATOM      2  C2  _EC     1       0.000   0.000   0.000  1.00  0.00           C  
ATOM      3  O3  _EC     1      -1.103  -0.040  -0.768  1.00  0.00           O  
ATOM      4  O4  _EC     1       1.104   0.040  -0.767  1.00  0.00           O  
ATOM      5  C5  _EC     1      -0.763  -0.028  -2.165  1.00  0.00           C  
ATOM      6  C6  _EC     1       0.767   0.028  -2.163  1.00  0.00           C  
CONECT    1    2                                                      
CONECT    2    1    3    4                                            
CONECT    3    2    5                                                 
CONECT    4    2    6                                                 
CONECT    5    3    6                                                 
CONECT    6    4    5                                                 
MASTER        0    0    0    0    0    0    0    0    6    0    6    0
END
