# Supplementary material for: Extension of the TraPPE Force Field for Battery Electrolyte Solvents
Source: J Phys Chem B. 2023 Mar 2;127(10):2224–36. doi: 10.1021/acs.jpcb.2c06993 (PMC10026065; doi:10.1021/acs.jpcb.2c06993)
Supplement: Supplementary file 2 — jp2c06993_si_002.zip [file jp2c06993_si_002.zip › trappe-electrolyte/pdb/Li.pdb]

COMPND    UNNAMED
AUTHOR    GENERATED BY OPEN BABEL 2.3.90
ATOM      1 LI   LI      1       0.000   0.000   0.000  1.00  0.00          Li  
MASTER        0    0    0    0    0    0    0    0    1    0    1    0
END
