# Supplementary material for: Extension of the TraPPE Force Field for Battery Electrolyte Solvents
Source: J Phys Chem B. 2023 Mar 2;127(10):2224–36. doi: 10.1021/acs.jpcb.2c06993 (PMC10026065; doi:10.1021/acs.jpcb.2c06993)
Supplement: Supplementary file 2 — jp2c06993_si_002.zip [file jp2c06993_si_002.zip › trappe-electrolyte/pdb/PC_UA.pdb]

COMPND    UNNAMED
AUTHOR    GENERATED BY OPEN BABEL 2.3.90
HETATM    1  O1  _PC     1      -1.392   4.415  -0.000  1.00  0.00           O  
HETATM    2  C2  _PC     1      -1.326   3.197  -0.000  1.00  0.00           C  
HETATM    3  O3  _PC     1      -2.413   2.402  -0.000  1.00  0.00           O  
HETATM    4  O4  _PC     1      -0.165   2.528  -0.000  1.00  0.00           O  
HETATM    5  C5  _PC     1      -1.997   1.088  -0.000  1.00  0.00           C  
HETATM    6  C6  _PC     1      -0.514   1.236  -0.000  1.00  0.00           C  
HETATM    7  C7  _PC     1       0.462   0.115  -0.000  1.00  0.00           C  
CONECT    1    2                                                      
CONECT    2    1    3    4                                            
CONECT    3    2    5                                                 
CONECT    4    2    6                                                 
CONECT    5    3    6                                                 
CONECT    6    4    5    7                                            
CONECT    7    6                                                      
MASTER        0    0    0    0    0    0    0    0    7    0    7    0
END
