# Supplementary material for: Extension of the TraPPE Force Field for Battery Electrolyte Solvents
Source: J Phys Chem B. 2023 Mar 2;127(10):2224–36. doi: 10.1021/acs.jpcb.2c06993 (PMC10026065; doi:10.1021/acs.jpcb.2c06993)
Supplement: Supplementary file 2 — jp2c06993_si_002.zip [file jp2c06993_si_002.zip › trappe-electrolyte/pdb/PF6.pdb]

COMPND    UNNAMED
AUTHOR    GENERATED BY OPEN BABEL 2.3.90
ATOM      1  P1  _PF     1       0.000   0.000   0.000  1.00  0.00           P  
ATOM      2  F1  _PF     1      -1.674   0.389   0.001  1.00  0.00           F  
ATOM      3  F2  _PF     1      -0.000  -0.000   1.718  1.00  0.00           F  
ATOM      4  F3  _PF     1       0.389   1.673  -0.000  1.00  0.00           F  
ATOM      5  F4  _PF     1       0.000   0.000  -1.718  1.00  0.00           F  
ATOM      6  F5  _PF     1       1.673  -0.389  -0.000  1.00  0.00           F  
ATOM      7  F6  _PF     1      -0.389  -1.674   0.001  1.00  0.00           F  
CONECT    1    2    3    4    5                                       
CONECT    1    6    7                                                 
CONECT    2    1                                                      
CONECT    3    1                                                      
CONECT    4    1                                                      
CONECT    5    1                                                      
CONECT    6    1                                                      
CONECT    7    1                                                      
MASTER        0    0    0    0    0    0    0    0    7    0    7    0
END
